# Supplementary material for: Cardiac-Specific Activation of IKK2 Leads to Defects in Heart Development and Embryonic Lethality
Source: PLoS One. 2015 Nov 5;10(11):e0141591. doi: 10.1371/journal.pone.0141591 (PMC4634958; doi:10.1371/journal.pone.0141591)
Supplement: S1 Table — The table shows the full name, the gene ID and the fold induction of genes, arranged according to their function. (XLS) [file pone.0141591.s001.xls]

## Sheet: S1 Table
	Full name	Gene ID	Fold induction
TLR-signaling
	Interferon regulatory factor 7	Irf7	89.5
	Interferon induced with helicase C domain 1	Ifih1	21.2
	Toll-like receptor 3	Tlr3	7.9
	Toll-like receptor 7	Tlr7	3.3
	Toll-like receptor 2	Tlr2	2.9
	Myeloid differentiation primary response gene 88	Myd88	2.5
	Toll-like receptor 13	Tlr13	2.4
	Nuclear factor of kappa light polypeptide gene enhancer in B-cells inhibitor, alpha	Nfkbia	2.2
Interferon inducible genes
	Lymphocyte antigen 6 complex, locus A	Ly6a	196
	Viperin (Vig1)	Rsad2	43.6
	Bone marrow stromal cell antigen 2	Bst2	26.8
	Lymphocyte antigen 6 complex, locus E	Ly6e	10.7
Inflammatory chemokines and receptors
	Chemokine (C-X-C motif) ligand 10	Cxcl10	85.1
	Tumor necrosis factor (ligand) superfamily, member 10	Tnfsf10	35.4
	Strain NOD/LtJ small inducible cytokine A2 precursor (Scya2)	Ccl2	13.4
	Chemokine (C-C motif) ligand 3	Ccl3	9
	Chemokine (C-X-C motif) ligand 11	Cxcl11	7.5
	Chemokine (C-C motif) ligand 5	Ccl5	7
	Chemokine (C-C motif) ligand 12	Ccl12	6.3
	Chemokine (C-C motif) ligand 22	Ccl22	5.8
	Chemokine (C-C motif) ligand 7	Ccl7	5.4
	Chemokine (C-C motif) receptor-like 2	Ccrl2	5
	Colony stimulating factor 1 (macrophage)	Csf1	3.9
	Chemokine (C-X3-C motif) ligand 1	Cx3cl1	3.5
	Chemokine (C-C motif) ligand 20	Ccl20	3.1
	Chemokine (C-C motif) receptor 5	Ccr5	2.7
	Strain SJL/J small inducible cytokine A10 (ScyA10)	Ccl9	2.5
	Nicotinamide phosphoribosyltransferase	Nampt	2.4
	Colony stimulating factor 1 receptor	Csf1r	2.2
	Chemokine (C-X-C motif) ligand 16	Cxcl16	2.1
	Chemokine (C-C motif) ligand 1	Ccl1	2.1
	Chemokine (C-C motif) receptor 1	Ccr1	2.1
Cell adhesion molecules
	Mucosal vascular addressin cell adhesion molecule 1	Madcam1	15.3
	CD74 antigen (invariant polypeptide of major histocompatibility complex, class II antigen-associated)	Cd74	10.2
	CD274 antigen	Cd274	5.7
	Selectin, lymphocyte	Sell	3.7
	Protein tyrosine phosphatase, receptor type, C	Ptprc	3.6
	Sialic acid binding Ig-like lectin 1, sialoadhesin	Siglec1	3.5
	Intercellular adhesion molecule 1	Icam1	2.8
	Selectin, platelet (p-selectin) ligand	Selplg	2.4
	CD86 antigen	Cd86	2.4
Activation of Interleukin/Jak-Stat-signaling
	Signal transducer and activator of transcription 1	Stat1	10.6
	Signal transducer and activator of transcription 2	Stat2	6
	N-myc (and STAT) interactor	Nmi	4.2
	Interferon regulatory factor 1	Irf1	4.1
	Fc receptor, IgE, high affinity I, gamma polypeptide	Fcer1g	4.1
	Interleukin 2 receptor, gamma chain	Il2rg	3.8
	Icos ligand	Icosl	2.9
	Strain ILS interleukin 3 receptor-like protein	Csf2rb	2.5
	Interleukin 10 receptor, alpha	Il10ra	2.3
	Protein tyrosine phosphatase, non-receptor type 6	Ptpn6	2.3
	Oncostatin M receptor	Osmr	2.1
Regulation of cell cycle
	Schlafen 2	Slfn2	6.8
	Schlafen 1	Slfn1	5
	Cyclin-dependent kinase inhibitor 1A (P21)	Cdkn1a	2.8
	DNA-damage inducible transcript 3	Ddit3	2.6
	Fas death domain-associated protein	Daxx	2.3
Regulation of apoptosis
	Tumor necrosis factor (ligand) superfamily, member 10	Tnfsf10	35.4
	XIAP associated factor 1	Xaf1	15.3
	Caspase 4, apoptosis-related cysteine peptidase	Casp4	4.8
	Caspase 1	Casp1	3.4
	Tumor necrosis factor receptor superfamily, member 1b	Tnfrsf1b	2.7
	Insulin-like growth factor binding protein 5	Igfbp5	0.558287
Cardiac muscle function
	Plectin 1	Plec1	7.7
	N-myc downstream regulated gene 4	Ndrg4	0.683041
	Tenascin C	Tnc	0.666977
	Dystrophin, muscular dystrophy	Dmd	0.66545
	Titin	Ttn	0.653785
	Gap junction membrane channel protein alpha 5 (Connexin-40)	Gja5	0.545368
	Potassium inwardly-rectifying channel, subfamily J, member 3	Kcnj3	0.4
	Triadin	Trdn	0.4
